# Supplementary material for: Robust COVID-19 Vaccine Responses Despite Filarial Co-Infection: Insights from a Lymphatic Filariasis Cohort in Ghana
Source: Vaccines (Basel). 2025 Mar 13;13(3):312. doi: 10.3390/vaccines13030312 (PMC11945955; doi:10.3390/vaccines13030312)
Supplement: Supplementary file 1 [file vaccines-13-00312-s001.zip]

Archive with 1 entries (1 files):
- vaccines-3483597-supplementary.pdf
